# Supplementary material for: Next-Generation Sequencing (NGS) Identified Species-Specific SSR and SNP Markers, Allow the Unequivocal Identification of Strawberry Tree (Arbutus unedo L.) Germplasm Accessions and Contribute to Assess Their Genetic Relationships
Source: Plants (Basel). 2023 Mar 31;12(7):1517. doi: 10.3390/plants12071517 (PMC10096993; doi:10.3390/plants12071517)
Supplement: Supplementary file 1 [file plants-12-01517-s001.zip]

Archive with 7 entries (7 files):
- plants-2275838-Supplementary Figure S1.pdf
- plants-2275838-Supplementary Table S1.pdf
- plants-2275838-Supplementary Table S2.pdf
- plants-2275838-Supplementary Table S3.pdf
- plants-2275838-Supplementary Table S4.pdf
- plants-2275838-Supplementary Table S5.pdf
- plants-2275838-Supplementary Table S6.pdf
